# Supplementary material for: Circular RNA circCRKL inhibits the proliferation of acute myeloid leukemia cells via the miR-196a-5p/miR-196b-5p/p27 axis
Source: Bioengineered. 2021 Oct 7;12(1):7704–13. doi: 10.1080/21655979.2021.1982310 (PMC8806729; doi:10.1080/21655979.2021.1982310)
Supplement: Supplemental Material [file KBIE_A_1982310_SM6615.zip]

Archive with 3 entries (2 files):
- supplementary/
- supplementary/Additional file 1.docx
- supplementary/Additional file 2_clean.xlsx
