# Supplementary material for: Circular RNA circCRKL inhibits the proliferation of acute myeloid leukemia cells via the miR-196a-5p/miR-196b-5p/p27 axis
Source: Bioengineered. 2021 Oct 7;12(1):7704–13. doi: 10.1080/21655979.2021.1982310 (PMC8806729; doi:10.1080/21655979.2021.1982310)
Supplement: Supplemental Material [file KBIE_A_1982310_SM6615.zip › supplementary/Additional file 2_clean.xlsx]

## Sheet: Sheet1
Table S2. The sequence used in this study (5'-3')
CircCRKL Forward	ACCTGCTCATGCATACGCTC
CircCRKL Reverse	AGATCCCATTGGTGGGCTTG
CRKL Forward	CTGTCGGTGTCCGAGAACTC
CRKL Reverse	ATTGGTGGGCTTGGATACCTG
GAPDH Forward	CAATGACCCCTTCATTGACC
GAPDH Reverse	TTGATTTTGGAGGGATCTCG
U1 Forword	ACTTACCTGGCAGGGGAGATACC
U1 Reverse	CCACTACCACAAATTATGCAGTCG
U6 Forward	CTCGCTTCGGCAGCACA
U6 Reverse	AACGCTTCACGAATTTGCGT
miR-3529-5p Forward	CGCGAGGTAGACTGGGATTT
miR-3529-5p Reverse	AGTGCAGGGTCCGAGGTATT
miR-196a-5p Forward	CGCGCGTAGGTAGTTTCATGTT
miR-196a-5p Reverse	AGTGCAGGGTCCGAGGTATT
miR-196b-5p Forward	GCGCGTAGGTAGTTTCCTGTT
miR-196b-5p Reverse	AGTGCAGGGTCCGAGGTATT
miR-217 Forward	CGCGTACTGCATCAGGAACTG
miR-217 Reverse	AGTGCAGGGTCCGAGGTATT
miR-320a Forward	GCGAAAAGCTGGGTTGAGA
miR-320a Reverse	AGTGCAGGGTCCGAGGTATT
miR-320b Forward	GCGAAAAGCTGGGTTGAGA
miR-320b Reverse	AGTGCAGGGTCCGAGGTATT
miR-320c Forward	CGCGAAAAGCTGGGTTGA
miR-320c Reverse	AGTGCAGGGTCCGAGGTATT
miR-320d Forward	CGCGAAAAGCTGGGTTG
miR-320d Reverse	AGTGCAGGGTCCGAGGTATT
miR-4429 Forward	CGCGAAAAGCTGGGCTGA
miR-4429 Reverse	AGTGCAGGGTCCGAGGTATT
p27 Forward	TAATTGGGGCTCCGGCTAACT
p27 Reverse	TGCAGGTCGCTTCCTTATTCC
Oligonucleotide (5'-3')
mimics NC sense	UUCUCCGAACGUGUCACGUTT
mimics NC antisense	ACGUGACACGUUCGGAGAATT
miR-196a-5p mimics sense	UAGGUAGUUUCAUGUUGUUGGG
miR-196a-5p mimics antisense	CAACAACAUGAAACUACCUAUU
miR-196b-5p mimics sense	UAGGUAGUUUCCUGUUGUUGGG
miR-196b-5p mimics antisense	CAACAACAGGAAACUACCUAUU
inhibitor NC	CAGUACUUUUGUGUAGUACAA
miR-196a-5p inhibitor	CCCAACAACAUGAAACUACCUA
miR-196b-5p inhibitor	CCCAACAACAGGAAACUACCUA
sh-NC sense	CACCGTTCTCCGAACGTGTCACGTTTCAAGAGAACGTGACACGTTCGGAGAATTTTTTG
sh-NC antisense	GATCCAAAAAATTCTCCGAACGTGTCACGTTCTCTTGAAACGTGACACGTTCGGAGAAC
sh-p27 sense	CACCGGTGGACCACGAAGAGTTAACTTCAAGAGAGTTAACTCTTCGTGGTCCACCTTTTTTG
sh-p27 antisense	GATCCAAAAAAGGTGGACCACGAAGAGTTAACTCTCTTGAAGTTAACTCTTCGTGGTCCACC
sh-circCRKL sense	CACCCTTGGCATTAGAGGTATCCAATTCAAGAGATTGGATACCTCTAATGCCAAGTTTTTTG
sh-circCRKL antisense	GATCCAAAAAACTTGGCATTAGAGGTATCCAATCTCTTGAATTGGATACCTCTAATGCCAAG
